# Supplementary material for: Different Fertilizers Applied Alter Fungal Community Structure in Rhizospheric Soil of Cassava (Manihot esculenta Crantz) and Increase Crop Yield
Source: Front Microbiol. 2021 Nov 10;12:663781. doi: 10.3389/fmicb.2021.663781 (PMC8631426; doi:10.3389/fmicb.2021.663781)
Supplement: Supplementary file 5 [file Table_1.xlsx]

## Sheet: Sheet1
Supplementary Table. Specific primers were used in this study.
Type	Regions	Primer names	Primer sequences（5’→3’）
18S	V4	528F	GCGGTAATTCCAGCTCCAA
		706R	AATCCRAGAATTTCACCTCT
	V9	1380F	CCCTGCCHTTTGTACACAC
		1510R	CCTTCYGCAGGTTCACCTAC
ITS	ITS1-5F	ITS5-1737F	GGAAGTAAAAGTCGTAACAAGG
		ITS2-2043R	GCTGCGTTCTTCATCGATGC
	ITS1-1F	ITS1-1F-F	CTTGGTCATTTAGAGGAAGTAA
		ITS1-1F-R	GCTGCGTTCTTCATCGATGC
	ITS2	ITS3-2024F	GCATCGATGAAGAACGCAGC
		ITS4-2409R	TCCTCCGCTTATTGATATGC
